# Supplementary material for: Assessing the Drivers of Distribution for a Cryptic Species Over a Large and Rugged Landscape: Occupancy Modeling of the Critically Endangered Northern White‐Cheeked Gibbon
Source: Ecol Evol. 2026 Jan 22;16(1):e72957. doi: 10.1002/ece3.72957 (PMC12827056; doi:10.1002/ece3.72957)
Supplement: Supplementary file 1 — Data S1: ece372957‐sup‐0001‐supinfo.zip. [file ECE3-16-e72957-s001.zip]

Archive with 3 entries (3 files):
- NEPL_Gibbons_Detection_History_n_Covariates(3)_standardized_updated_forest.csv
- Single -spc-season-GIBB-Unmarked-Rendition_3_updated_forest.r
- NEPL_Gibbons_Detection_History_n_Covariates(3).csv
