# Supplementary material for: Assessing the Drivers of Distribution for a Cryptic Species Over a Large and Rugged Landscape: Occupancy Modeling of the Critically Endangered Northern White‐Cheeked Gibbon
Source: Ecol Evol. 2026 Jan 22;16(1):e72957. doi: 10.1002/ece3.72957 (PMC12827056; doi:10.1002/ece3.72957)
Supplement: Supplementary file 1 — Data S1: ece372957‐sup‐0001‐supinfo.zip. [file ECE3-16-e72957-s001.zip › NEPL_Gibbons_Detection_History_n_Covariates(3)_standardized_updated_forest.csv]

Name	X	Y		Day 1	Day 2	Day 3	Day 4		Fire	Forest	Evergreen	Mixed	Bamboo	Bare	Village	Road	River	Elevation	TRI	Temp	Clouds	Rain	Fog	HUI
NE01	350682	2286176		0	0	0	0		-0.275558876	-0.375281038	-0.384073119	-0.072620537	0.431398689	-0.058142941	-0.116749956	0.575030025	0.455778394	0.089155485	1.314825703	-1.019866134	1.527644998	-0.447492975	0.956903567	-0.196541689
NE02	353031	2283163		1	0	0	0		-0.765441322	-1.775259768	-0.384073119	-1.44891416	2.151199752	-0.501139296	0.269378741	0.885348163	-0.74717843	-0.675432446	0.287808829	-0.300261893	0.023502231	-0.447492975	-0.24339359	1.081661663
NE03	358933	2282909		0	0	0	0		-0.765441322	-0.414427216	-0.384073119	-0.111104433	0.676213211	-0.473137691	1.025638467	1.303174884	0.27991876	-0.500769546	1.299028533	-0.16412055	0.775573614	1.003835593	0.156705462	-0.172410099
NE04	366229	2283024		1	0	0	0		0.21432357	0.394007234	-0.384073119	0.683652771	-0.269784538	-0.313761339	-0.818579679	-0.166985505	0.621750177	-0.088380339	1.138092152	0.886112667	0.775573614	-0.447492975	-0.643492642	-0.172410099
NE05	349771	2279244		1	0	0	0		-0.765441322	-1.70337504	-0.384073119	-1.378245592	2.080598191	-0.514627031	-0.883772845	-0.406437404	-1.088562765	-1.002153538	0.044273043	-0.429920315	1.527644998	-0.447492975	1.357002619	-1.262443902
NE06	356861	2279290		1	1	1	1		-0.765441322	-2.567570964	-0.384073119	-2.227820886	2.985445043	-0.467242304	1.098307723	1.653455695	-1.241618103	-1.867113387	-0.546301518	-0.086325497	1.527644998	-0.447492975	0.556804514	1.926051641
NE07	362385	2279546		1	0	1	1		-0.520500099	-0.522729976	-0.384073119	-0.217574905	0.815475564	-0.52013353	0.232077107	1.034321156	1.381567608	-0.210144089	0.024515644	0.600864139	1.151609306	1.003835593	-0.643492642	-0.172410099
NE08	352784	2276100		1	0	1	1		-0.765441322	-1.662400287	-0.384073119	-1.337964057	1.88738925	-0.20926402	0.309525143	0.680489096	-0.857881778	-1.460592012	-0.791580893	0.121127978	1.527644998	-0.447492975	-0.24339359	-0.681631435
NE09	366625	2275464		1	0	0	0		1.439029686	0.47561948	-0.384073119	0.763884285	-0.390120309	-0.24684336	-0.113666611	0.682157018	1.749632451	0.110820641	0.866966731	0.095196294	-1.104604845	1.003835593	0.956903567	-0.172410099
NE10	339245	2272659		0	0	0	0		3.643500694	0.277901262	-0.384073119	0.569511101	-0.425080099	0.259217762	-0.608211113	0.062923818	0.54844238	1.1298529	2.2972422	0.153542584	-0.728569153	-0.447492975	0.556804514	-0.172410099
NE11	346408	2272585		0	0	0	0		0.459264793	0.115770603	-0.384073119	0.410123399	-0.287118732	0.333179025	-0.539823764	-0.314084512	1.731368904	-0.348301847	-0.89214756	-1.389392636	0.023502231	-0.447492975	-0.24339359	-1.262443902
NE12	360297	2273230		1	1	1	1		-0.520500099	-1.106169454	-0.384073119	-0.791143644	1.446143766	-0.528632444	-0.464782956	0.200477514	-1.166430852	-1.907277524	-0.665915622	0.354513137	0.399537923	-0.447492975	-1.443690747	-0.500033012
NE13	352710	2270254		0	1	1	1		-0.275558876	0.492638946	-0.384073119	0.780615812	-0.270706243	-0.528632444	0.241590617	0.704729147	1.935466575	-0.715571811	-0.235007627	0.801834693	-0.352533461	2.455164162	-0.643492642	-0.279334834
NE14	355418	2264701		1	1	1	1		0.704206016	0.748439974	-0.384073119	1.03208915	-0.545393313	-0.528632444	-0.998993935	-0.295762216	1.004851055	-0.435949896	1.344167948	0.568449533	0.399537923	-0.447492975	-1.443690747	-0.172410099
NE15	360325	2262048		1	1	1	1		2.663735801	-2.537011561	-0.384073119	-2.197778492	2.917851767	-0.396068269	-1.624971547	-1.225131363	-0.620683828	-1.667186123	-0.593237991	0.944458957	1.527644998	-0.447492975	1.357002619	-0.133728158
NH01	308963	2259063		0	1	1	1		-0.765441322	1.110068911	0.561858157	0.657816429	-0.997858007	-0.397374502	1.22742704	0.782152291	-0.625360437	0.325586565	-0.064275898	0.730522561	0.399537923	1.003835593	-1.043591695	-0.781381587
NH02	306761	2256180		0	0	0	0		-0.765441322	0.887475493	-0.384073119	1.168772439	-0.715367414	-0.486323281	-0.097304615	-0.656859991	-1.077771268	-1.084335035	-0.957539638	-0.773515132	-0.728569153	-0.447492975	-1.043591695	0.289373071
NH03	316518	2255250		0	0	0	0		0.949147239	0.009439832	0.547376703	-0.413019594	-0.29669824	0.586461136	1.135075646	0.980845696	0.750453914	1.544399547	0.967426411	-0.015013365	1.151609306	-0.447492975	1.757101671	-0.591922797
NH04	309673	2252181		0	0	0	0		0.21432357	1.174686251	0.02261918	1.137362047	-1.038916938	-0.455351448	0.554976439	0.400831281	-0.849725746	0.593549691	-1.427127091	-2.063616429	1.527644998	-0.447492975	0.156705462	-0.159972111
NH05	322771	2252075		0	0	0	0		-0.275558876	1.05838038	-0.384073119	1.336785925	-0.888335348	-0.507924632	-0.244310618	-0.55256781	-1.228922096	0.164376129	0.027392902	-0.656822553	-0.352533461	-0.447492975	0.156705462	0.809671293
NH06	306425	2248659		0	0	0	0		-0.765441322	1.287610909	2.093275661	-0.349129935	-1.124371773	-0.528632444	-0.502354673	-0.089448701	-0.699185057	-0.227829346	-0.088374906	-0.196535155	-0.728569153	-0.447492975	-1.043591695	-0.388666245
NH07	316055	2248275		0	0	0	0		0.459264793	-0.741187667	0.134684455	-0.832556825	0.700767126	0.194714833	1.307219723	1.682719071	1.016477025	1.735806513	0.135547296	-0.209500997	-0.728569153	-0.447492975	-0.643492642	0.062237238
NH08	325738	2248743		1	1	0	1		-0.520500099	0.808498504	-0.262368467	0.997236771	-0.622787303	-0.502229386	-1.528889814	-1.140247019	-0.309646032	0.865627809	1.546104991	-0.689237158	-0.728569153	-0.447492975	0.956903567	-0.068518238
NH09	309293	2245194		0	0	0	0		-0.030617653	1.035463141	5.208193828	-3.000163187	-1.036819507	-0.153681067	0.232627473	0.903921294	0.100570826	2.069901898	-0.016812879	1.450126802	-1.480640536	-0.447492975	-1.443690747	-0.376483993
NH10	322883	2244957		1	1	0	0		1.928912132	0.330703114	-0.238534741	0.509137157	-0.173641501	-0.371402528	-0.73533333	-0.229163874	0.537775983	2.014171803	0.528369414	0.153542584	-0.728569153	-0.447492975	0.156705462	-0.75556922
NH11	312326	2242417		0	0	1	1		-0.765441322	1.280253229	3.197085492	-1.207949587	-1.124371773	-0.512462881	0.060147705	0.100969654	1.166245023	3.089870078	-0.149170448	0.587898297	-1.104604845	-0.447492975	-1.043591695	-0.89952154
NH12	319882	2238364		1	1	1	1		-0.765441322	1.153851093	1.203741802	0.205646312	-0.980736337	-0.528632444	0.045889183	-0.445121528	-1.184629836	-0.112662835	-1.382271088	1.469575565	-0.352533461	-0.447492975	-0.643492642	-0.849072038
NH13	308910	2236436		0	1	1	1		-0.520500099	1.089898694	0.778513931	0.470838081	-0.950979544	-0.448986459	-1.715371852	-1.680903381	-0.002119151	0.234062501	-0.160677428	1.793721619	-0.352533461	-0.447492975	0.556804514	-0.263636896
NH14	319585	2236169		1	1	1	0		-0.765441322	1.207206422	0.277450406	0.972730399	-1.038030943	-0.528632444	-0.670664773	-1.428977184	-1.197579729	-0.213339881	-1.324679989	0.96390772	-0.728569153	-0.447492975	-0.643492642	-0.951580005
NH15	325553	2236694		0	1	1	0		1.194088463	1.15621847	-0.357111512	1.412167961	-0.988579785	-0.517783121	-0.773639114	-0.40717807	-0.849546193	1.418705646	0.263527151	0.503620322	-1.104604845	1.003835593	-0.24339359	0.343084286
NN01	336610	2255482		0	0	0	0		1.194088463	-1.315971289	-0.384073119	-0.997396011	-0.239503683	3.38219202	-0.702201937	-0.88385298	0.21365472	0.878307537	-1.739651895	-1.363460951	0.775573614	2.455164162	1.357002619	0.785651788
NN02	332222	2251972		0	0	0	0		-0.030617653	-1.014517931	-0.384073119	-0.701042698	0.213370617	1.792876786	-0.951410098	-1.464281048	-0.57596018	-0.223927868	-2.572258313	-0.961519844	0.775573614	-0.447492975	1.357002619	-0.095447966
NN03	342282	2251717		1	1	1	1		-0.520500099	-0.089667995	-0.384073119	0.208160451	0.208826435	-0.230314504	1.430434171	0.433947206	-1.053889253	0.171346224	0.154943456	-0.397505709	1.527644998	-0.447492975	1.357002619	-0.234220001
NN04	349223	2253154		0	0	0	0		-0.765441322	-0.558809458	-0.384073119	-0.253043988	0.858371639	-0.528632444	1.666433335	-0.67307779	-1.329735124	-0.592361185	-0.957001974	-0.326193577	1.151609306	-0.447492975	-0.643492642	0.673296663
NN05	336356	2249871		0	0	0	0		-0.520500099	-1.727216002	-0.384073119	-1.401683208	-0.026621787	3.850289067	-0.583553357	-0.129240425	0.45535988	-0.386574277	-0.316153124	-0.378056946	1.151609306	-0.447492975	1.757101671	-0.081743717
NN06	345947	2249589		1	1	1	1		-0.765441322	0.846631286	-0.384073119	1.128619243	-0.650834188	-0.528632444	2.190933217	0.767946188	-0.535408173	0.056421325	-0.375714956	-0.468817841	0.775573614	-0.447492975	0.156705462	-0.916688284
NN07	353683	2249320		0	0	0	1		-0.520500099	-0.723394355	-0.384073119	-0.414844406	1.035108002	-0.528632444	1.176156028	-0.357298918	-0.567339953	-0.207301335	1.141074999	-0.896690633	-0.352533461	-0.447492975	1.757101671	-0.67351843
NN08	342536	2246987		1	1	0	1		-0.765441322	0.406486052	-0.384073119	0.695920469	-0.178192595	-0.528632444	0.840997936	1.568318039	-1.204076431	-0.529731034	-0.174379488	-0.244076576	0.023502231	3.422716543	-0.37675994	0.669658863
NN09	350015	2243345		0	0	0	0		-0.520500099	-0.165410618	-0.384073119	0.133699256	0.435927773	-0.528632444	2.199089182	1.921991677	-1.196444226	-1.110920614	-1.338770723	-0.092808418	1.527644998	2.455164162	1.357002619	-0.536836738
NN10	355811	2243264		1	1	1	0		-0.765441322	-0.478005923	-0.384073119	-0.173607502	0.771602299	-0.528632444	1.690308168	1.005377081	0.397229129	-0.693765888	0.905053984	-0.099291339	1.527644998	-0.447492975	-1.443690747	-0.172410099
NN11	339009	2238714		0	0	0	0		0.704206016	-1.238944891	-0.384073119	-0.921672761	0.041930959	2.636946521	-0.95389541	-0.520041844	1.417772374	1.228936451	0.944139481	0.348030216	0.399537923	-0.447492975	1.757101671	0.670707891
NN12	352184	2239738		1	1	0	1		-0.030617653	-0.149898355	-0.384073119	0.14894908	0.419270224	-0.528632444	2.041116627	2.254504808	-1.16538886	-1.26421965	-0.57530476	-0.254881445	1.527644998	-0.447492975	0.156705462	-0.085008878
NN13	346277	2236764		1	1	1	1		0.21432357	0.133758841	-0.384073119	0.427807309	0.114670336	-0.528632444	1.03949859	1.270191682	1.764103789	-0.640164012	-0.815695167	0.542517849	0.775573614	-0.447492975	0.956903567	-0.741420871
NN14	339445	2232741		0	0	1	1		1.928912132	-0.900430947	-0.384073119	-0.588885859	-0.30858869	2.610367794	-0.59695013	-0.609742739	1.650461953	1.952867889	0.163555813	0.354513137	0.775573614	-0.447492975	-0.24339359	-0.784778106
NN15	353400	2231889		0	0	0	0		-0.765441322	0.208272226	-0.384073119	0.501060062	0.034655555	-0.528632444	1.345940567	1.519464888	-0.470081696	-1.305727807	0.575116247	-0.352125261	-0.728569153	-0.447492975	-0.24339359	-0.409916602
NN16	350031	2228058		0	0	0	0		-0.765441322	0.802321135	-0.384073119	1.085058739	-0.603252574	-0.528632444	0.515727068	0.273501956	1.315556957	-0.88731241	-0.717341668	-0.591993342	0.775573614	-0.447492975	0.156705462	0.993515898
NN17	346408	2226568		0	0	0	0		0.21432357	0.24698178	-0.210964381	0.405561774	-0.362454994	0.199002641	-0.59695013	-0.668850753	-0.070954922	0.589178247	0.381150383	0.023884162	0.775573614	-0.447492975	0.156705462	0.918373739
NN18	352370	2224805		0	0	0	0		-0.765441322	1.190119867	-0.384073119	1.466296618	-1.01968287	-0.528632444	-0.43928701	-0.351102202	0.36598486	-0.580428987	1.501517132	-0.079842576	-1.480640536	-0.447492975	-0.24339359	0.583940347
NX01	319115	2292742		0	0	0	0		-0.520500099	0.044514684	-0.384073119	0.340073002	0.012009774	-0.122405994	0.996003004	0.799502641	1.840530439	0.606526949	0.967718866	-2.42666001	-1.480640536	-0.447492975	1.357002619	1.422051554
NX02	317666	2288630		0	0	0	0		1.439029686	-0.912363777	-0.384073119	-0.600616808	1.200154185	-0.451119443	1.218309008	1.525624616	-0.566111931	-0.242309906	-1.998680926	-0.64385671	-1.480640536	-0.447492975	-0.24339359	0.554930517
NX03	322543	2285387		0	0	0	0		2.173853355	-1.253415233	-0.384073119	-0.935898291	1.422958704	-0.157589311	0.760958937	1.08975673	1.165460551	0.711028572	-0.958982427	-0.929105238	-0.728569153	-0.447492975	-1.443690747	-1.262443902
NX04	303529	2282339		0	0	0	0		-0.765441322	0.633665875	-0.384073119	0.919256821	-0.462121816	-0.446818735	-1.344597117	-0.964704819	-0.174959379	-0.261831798	1.972169843	-0.617925026	0.399537923	2.455164162	-0.643492642	0.006852611
NX05	309351	2282307		1	1	1	1		-0.765441322	-0.09872816	-0.384073119	0.199253567	0.317118466	-0.432028083	0.393168908	0.987155	-0.207179751	0.567845646	1.927148511	-0.177086392	-0.352533461	1.003835593	-0.643492642	-0.166373908
NX06	316655	2282508		1	0	0	1		1.439029686	-6.58382E-05	-0.384073119	0.296246701	-0.073400921	0.150363033	1.349415177	1.251018796	-1.138378703	0.479666791	0.449324573	-0.630890868	0.775573614	3.90649273	0.556804514	-0.351610591
NX07	305404	2276036		1	1	1	1		-0.275558876	1.249314637	-0.232184892	1.407308543	-1.083248049	-0.528632444	0.16693557	0.982488321	-0.634025026	0.70255506	1.06877525	-1.434773083	-0.728569153	-0.447492975	-1.043591695	0.768543606
NX08	316109	2276498		1	1	1	1		2.173853355	1.287610909	-0.286009617	1.486482548	-1.124371773	-0.528632444	0.128329027	-0.148017342	-0.263668804	1.141127123	0.586395384	-1.320673672	1.151609306	-0.447492975	0.156705462	-0.744346337
NX09	299240	2272316		0	0	0	0		-0.765441322	-1.099133382	-0.384073119	-0.784226609	1.438329642	-0.528103266	-1.24607621	-0.77140561	-0.544307908	-1.608935746	-1.172658467	-0.066876733	-1.104604845	-0.447492975	0.556804514	3.114664912
NX10	318892	2273132		0	0	0	0		1.194088463	-0.423085481	-0.384073119	-0.119616215	0.576189404	-0.249406605	-1.119898436	-1.229745587	-1.130951628	-0.44171716	-0.695435014	0.088713373	-1.480640536	-0.447492975	-1.043591695	-0.545385299
NX11	303125	2268863		1	0	1	1		-0.765441322	0.968797268	-0.384073119	1.248718397	-0.965764342	-0.152590839	-0.466903427	0.218348579	-0.00253203	0.373751567	0.867949662	-0.488266604	-0.352533461	-0.447492975	0.556804514	0.429557135
NX12	319712	2269647		0	0	0	0		-0.275558876	0.505605365	-0.384073119	0.793362863	-0.311373237	-0.473901154	-0.996460718	-0.812231384	-0.623862608	0.014007292	1.593336694	-0.728134685	0.399537923	-0.447492975	-0.643492642	0.252240602
NX13	308971	2265514		1	1	1	1		0.704206016	0.649090939	-0.039729359	0.668760594	-1.103224533	0.831328519	1.463553576	1.475290716	-0.27190014	1.554555818	0.500735328	0.244303479	0.023502231	-0.447492975	1.357002619	-0.989176632
NX14	303020	2262492		0	0	0	0		-0.765441322	1.144729489	0.301002434	0.893140133	-0.970941243	-0.528632444	-0.021071804	-0.382914281	0.902647815	0.713015822	0.37731658	1.236190406	-0.352533461	-0.447492975	-0.24339359	-0.509149284
NX15	316538	2262248		0	0	0	0		-0.765441322	1.242592903	0.274950793	1.009446649	-1.080631446	-0.519215462	0.499003309	-0.38320548	-0.01049836	0.577295675	0.714976792	0.704590876	1.527644998	-0.447492975	1.757101671	0.354166744
NX16	323095	2259705		0	0	0	0		-0.275558876	-0.047756519	-0.384073119	0.24936286	-0.029976095	0.16629929	-1.113085838	-1.178710371	-1.177329654	-0.211426954	0.187975037	0.036850004	-0.352533461	-0.447492975	0.156705462	-0.37709479
PK01	315918	2232732		0	0	0	0		-0.275558876	0.84722894	0.104865288	0.751992059	-1.032843222	0.251853101	-1.621238958	-1.960701116	-0.743584778	0.518738125	-0.163757519	0.393410664	-1.480640536	-0.447492975	-1.443690747	-0.172410099
PK02	310218	2228811		0	0	0	0		0.21432357	0.48055197	-0.188736336	0.618031499	-0.978546745	0.94655842	-1.511818457	-1.571458875	-0.474626734	-0.041180792	-0.634140011	-0.754066369	0.399537923	-0.447492975	0.956903567	-0.279715304
PK03	312545	2225559		0	0	0	0		-0.765441322	1.287610909	3.886366574	-1.732494971	-1.124371773	-0.528632444	-0.727789546	-0.87669631	1.121922676	1.103441239	1.67453706	-1.817265428	-0.352533461	1.003835593	0.956903567	-0.624683192
PK04	302974	2222703		0	0	0	0		-0.520500099	0.328537092	-0.384073119	0.619290265	-0.3930265	0.082339061	-1.193556791	-0.838379273	0.45147838	-1.063548341	-0.399319351	0.613829981	-1.480640536	-0.447492975	-1.043591695	3.584937772
PK05	309926	2222509		0	0	0	0		-0.765441322	0.785830127	3.23789314	-1.72549094	-0.836986806	-0.014043271	0.289404681	-0.094301471	2.45124257	1.152431974	-0.852900206	-1.344012188	1.151609306	-0.447492975	0.156705462	-1.163063462
PK06	306615	2219106		0	0	0	0		-0.520500099	0.402160828	0.006320429	0.3904808	-0.59661145	0.337186199	0.198574147	0.458238837	0.935524906	0.439927411	-0.806251316	-0.436403236	0.775573614	-0.447492975	1.757101671	0.22749767
PK07	319563	2219267		0	0	0	0		-0.030617653	0.441490268	-0.384073119	0.730332477	-0.220407896	-0.519163711	-0.773929481	-1.205731799	-0.952927369	-0.678722151	-0.275417832	1.664063198	-1.104604845	-0.447492975	-1.443690747	0.695693043
PK08	312926	2215735		1	1	1	1		0.21432357	-0.714656467	0.51037777	-1.096320912	-0.107827428	1.79123446	0.495735459	0.478974441	2.184274425	0.453857994	-1.8753115	0.484171559	-1.104604845	-0.447492975	-0.643492642	-0.382108785
PK09	299847	2212852		0	0	0	0		-0.765441322	-0.473424425	-0.384073119	-0.169103516	0.664042999	-0.318575915	-0.990112691	-0.504486209	-1.225391883	-1.723483756	-1.681256363	2.779125625	-0.728569153	1.003835593	-1.043591695	4.62264362
PK10	306594	2213091		0	0	0	0		-0.765441322	0.423191287	-0.384073119	0.712343081	-0.240699474	-0.437421417	0.926782887	1.039990734	1.038854233	-0.585078737	0.060880868	3.511695708	-0.728569153	-0.447492975	-0.643492642	-1.262443902
PK11	319366	2211794		0	0	0	0		2.173853355	0.426426874	-0.384073119	0.715523929	-0.285003171	-0.353862545	-1.697418908	-1.223491403	-0.230838535	-0.635787614	0.284204268	0.406376506	0.023502231	1.003835593	-0.643492642	0.339134846
PK12	309429	2209185		0	0	0	0		-0.765441322	-1.362545972	-0.384073119	-1.043182735	1.667325799	-0.417867212	0.541133361	-0.270109852	0.498016388	-1.259198456	-0.313609997	2.279940701	-1.480640536	-0.447492975	-1.443690747	0.144904568
PK13	295833	2206823		0	0	0	0		-0.765441322	-1.650951888	-0.384073119	-1.326709345	1.789612802	-0.034319552	-0.277985768	-1.882988738	-0.949502321	-0.963856248	-0.220215648	-0.300261893	-1.104604845	-0.447492975	-1.443690747	0.332292951
PK14	305753	2205379		0	0	0	0		-0.030617653	-0.164811772	0.209011706	-0.323275449	0.174940435	0.004174037	0.072190179	-0.612812167	0.29077843	-0.268833148	0.684724549	-0.546612894	-1.480640536	-0.447492975	-1.043591695	-0.574146611
PK15	312988	2205991		0	0	0	0		-0.520500099	-1.834703607	-0.384073119	-1.507352318	1.79952618	0.349213181	-0.774476348	-1.160069509	-0.270797266	-0.731517596	-0.512132795	1.372331748	-0.728569153	2.455164162	-0.643492642	0.178191362
PK16	303973	2203208		0	0	0	0		1.439029686	-1.274330235	-0.384073119	-0.956459449	-0.712217642	4.258110553	-0.237923364	-1.186659888	-0.231658623	0.284185186	-0.332547697	-0.099291339	-1.104604845	-0.447492975	1.757101671	-1.262443902
