# Supplementary material for: Assessing the Drivers of Distribution for a Cryptic Species Over a Large and Rugged Landscape: Occupancy Modeling of the Critically Endangered Northern White‐Cheeked Gibbon
Source: Ecol Evol. 2026 Jan 22;16(1):e72957. doi: 10.1002/ece3.72957 (PMC12827056; doi:10.1002/ece3.72957)
Supplement: Supplementary file 1 — Data S1: ece372957‐sup‐0001‐supinfo.zip. [file ECE3-16-e72957-s001.zip › Single -spc-season-GIBB-Unmarked-Rendition_3_updated_forest.r]

#### This is a script for single-species-single- season occupancy using unmarked ######
#### This is an updated version, post-submission, to examine if splitting Forest into the two contributing categories 'Mixed Deciduous' and 'Evergreen' has any impact on results

rm(list=ls())
#install following packages if not installed
#install.packages("unmarked")
#install.packages("Matrix")
#install.packages("AICcmodavg")
#install.packages("MuMIn")

#load library
library(unmarked)
library(Matrix)
library(AICcmodavg)
library(MuMIn)
library(tidyverse)

library(MASS)
library(boot)
library(GGally)
library(sjPlot)

library(modelsummary)
library(parameters)
library(broom)


library(AER) # for a formal test of overdispersion

#set here the directory where your data files are located
data_dir<-"E:/NEPL_projects/Monitoring/Gibbons/LENS2 Gibbon Survey/Data"
getwd()


data<-read.csv("E:/NEPL_projects/Monitoring/Gibbons/LENS2 Gibbon Survey/Data/NEPL_Gibbons_Detection_History_n_Covariates(3)_standardized_updated_forest.csv")
head(data)

summary(data)# 7 missing values for HUI

#Changing 7 missing values in HUI to the median of HUI

data2 <- data #(make copy of dataframe)

#SKip this if using the standardized csv, already had median values for HUI

data2 <- data %>% 
  mutate_all(~ ifelse(is.na(.), 
                      median(., 
                             na.rm = TRUE), 
                      .))

summary(data2)

#detection data rows are sites columns are detection replicates from column 5 to column 8
y<-data2[,5:8]
head(y)
n<-nrow(data2)
n

#site level (individual) covariates extraction from column 10 to column 25
gibb.site<-data2[,10:25]
head(gibb.site)

#site level (individual) covariates
abb.site0<-data2[,10:25] #
head(abb.site0)

#standardise covariates all together
#skip this if using the standardized csv
gibb.site2<-scale(gibb.site)
head(gibb.site2)
write.csv(gibb.site2, "E:/NEPL_projects/Monitoring/Gibbons/LENS2 Gibbon Survey/Data/scaled_covariates.csv", row.names = FALSE)

#create time factor and use as covariate, try with running and not running
#observation level (time specific) covariates
time<-as.factor(rep(c(1,2,3,4),n))
gibb.obs<-data.frame(time)


#put everything together in unmarked data frame
#note that covariate can come from separate files
gibb <- unmarkedFrameOccu(y = y, siteCovs = gibb.site, obsCovs=gibb.obs)
str(gibb)
#gibb <- unmarkedFrameOccu(y = y, siteCovs = gibb.site)
#str(gibb)

#summary of unmarked data frame
summary(gibb)

#CREATING MODELS
#simple occupancy model - in Unmarked (~p ~psi)
fm1<-occu(~1 ~1,gibb)
fm1

#back transformations
backTransform(fm1,"det") #detection probability
backTransform(fm1,"state")#occupancy


###########################################

#empirical Bayes estimate of proportion of sites occupied
s<-nrow(y)
re <- ranef(fm1)
EBUP <- bup(re, stat="mode")
CI <- confint(re, level=0.95)
print("95 % EB interval on number sites occupied")
rbind(s_occup = c(Estimate = sum(EBUP), colSums(CI)) )
print("95 % EB interval on proportion of sites occupied")
rbind(PAO = c(Estimate = sum(EBUP), colSums(CI))/s )


#########################################
#####create some more occupancy models ####
#constant detection, constant occupancy
fm1<-occu(~1 ~1,gibb)

##time specific detection, constant occupancy
fm.time<-occu(~time ~1, gibb)
backTransform(fm.time,'det')
backTransform(fm.time,"state")

LRT(fm1, fm.time) #the test results shows "time" detection covariate is insignificant

###Let's run models where of p(.) and psi(covariat...)
fm.HUI<-occu(~1 ~HUI,gibb)
fm.Forest<-occu(~1 ~Forest,gibb)
fm.Mixed<-occu(~1 ~Mixed,gibb)
fm.Evergreen<-occu(~1 ~Evergreen,gibb)
fm.Bamboo<-occu(~1 ~Bamboo,gibb)
fm.Bare<-occu(~1 ~Bare,gibb)
fm.Village<-occu(~1 ~Village,gibb)
fm.Road<-occu(~1 ~Road,gibb) 
fm.River<-occu(~1 ~River,gibb)
fm.Elevation<-occu(~1 ~Elevation,gibb)
fm.TRI<-occu(~1 ~TRI,gibb)
fm.Temp<-occu(~1 ~Temp,gibb)

#Test for covariate significance using the likelihood ratio test (LRT). Compare p(.) with p(cov)
LRT(fm1,fm.HUI)
LRT(fm1,fm.Forest)
LRT(fm1,fm.Mixed)
LRT(fm1,fm.Evergreen)
LRT(fm1,fm.Bamboo)
LRT(fm1,fm.Bare)
LRT(fm1,fm.Village)
LRT(fm1,fm.Road)
LRT(fm1,fm.River)
LRT(fm1,fm.Elevation)
LRT(fm1,fm.TRI)
LRT(fm1,fm.Temp)

 
####The results show HUI, Bare, Road have significant impact on this species occupancy
####No indication splitting forest into mixed deciduous and evergreen has any significance

###############Covariate correlation test##################

#Examine multicolinearity

summary(data2)

corrS <- data2 %>% 
  dplyr::select(Forest:HUI) %>% 
  cor() 

corrplot::corrplot(corrS, 
                   method = "number", 
                   type = "lower", 
                   bg = "white", 
                   diag = F, 
                   tl.col = "black",
                   number.cex = 0.5)

#See strong multicolinearity between Bamboo and forest, and road and village; see lesser but still noticable multicollinearity between Elevation and Bamboo, and Elevation and TRI

#Examine VIF values

data2 %>% 
  dplyr::select(Fire:HUI) %>%
  as.data.frame() %>% 
  usdm::vif(.)

#High VIF values for Forest, Bamboo, Bare, Village, Road, and Elevation AND for Mixed and Evergreen - more justification for their omission

data2 %>% 
  dplyr::select(Fire:HUI, -Village, -Forest, -Elevation, -Fog, -Rain, -River, -Mixed, -Evergreen) %>%
  as.data.frame() %>% 
  usdm::vif(.)

#Keeping bamboo because of its correlation with detection and bare and road because of their correlations with occupancy. Removing Forest, Village, Fog, and Elevation (which also had high multicolinearity in the previous test), AND Mixed and Evergreen, brings all VIF values down below 1.7 
#Also removing River as it makes the least logical sense as an explanatory variable and need to get the covariates down to n/10

##########Detection and covariates###################

modList1 <- list() 

modList1[["constant"]] <- constant <- 
  occu(~ 1 ~ 1,
       gibb)

modList1[["p_HUI"]] <- p_HUI <- 
  occu(~ HUI ~ 1,
         gibb)

modList1[["p_Clouds"]] <- p_Clouds <- 
  occu(~ Clouds ~ 1,
       gibb)

modList1[["p_Bamboo"]] <- p_Bamboo <- 
  occu(~ Bamboo ~ 1,
       gibb)

modList1[["p_Bare"]] <- p_Bare <- 
  occu(~ Bare ~ 1,
       gibb)

modList1[["p_Road"]] <- p_Road <- 
  occu(~ Road ~ 1,
       gibb)

modList1[["p_Temp"]] <- p_Temp <- 
  occu(~ Temp ~ 1,
       gibb)

modList1[["p_TRI"]] <- p_TRI <- 
  occu(~ TRI ~ 1,
       gibb)

modList1[["p_Fire"]] <- p_Fire <- 
  occu(~ Fire ~ 1,
       gibb)

modList1[["p_HUI + Clouds"]] <- p_HUI_Clouds <- 
  occu(~ HUI + Clouds ~ 1,
       gibb)

modList1[["p_HUI + Bamboo"]] <- p_HUI_Bamboo <- 
  occu(~ HUI + Bamboo ~ 1,
       gibb)

modList1[["p_HUI + Bare"]] <- p_HUI_Bare <- 
  occu(~ HUI + Bare ~ 1,
       gibb)

modList1[["p_HUI + Road"]] <- p_HUI_Road <- 
  occu(~ HUI + Road ~ 1,
       gibb)

modList1[["p_HUI + TRI"]] <- p_HUI_TRI <- 
  occu(~ HUI + TRI ~ 1,
       gibb)

modList1[["p_HUI + Temp"]] <- p_HUI_Temp <- 
  occu(~ HUI + Temp ~ 1,
       gibb)

modList1[["p_HUI + Fire"]] <- p_HUI_Fire <- 
  occu(~ HUI + Fire ~ 1,
       gibb)

modList1[["p_Clouds + Bamboo"]] <- p_Clouds_Bamboo <- 
  occu(~ Clouds + Bamboo ~ 1,
       gibb)

modList1[["p_Clouds + Bare"]] <- p_Clouds_Bare <- 
  occu(~ Clouds + Bare ~ 1,
       gibb)

modList1[["p_Clouds + Road"]] <- p_Clouds_Road <- 
  occu(~ Clouds + Road ~ 1,
       gibb)

modList1[["p_Clouds + TRI"]] <- p_Clouds_TRI <- 
  occu(~ Clouds + TRI ~ 1,
       gibb)

modList1[["p_Clouds + Temp"]] <- p_Clouds_Temp <- 
  occu(~ Clouds + Temp ~ 1,
       gibb)

modList1[["p_Clouds + Fire"]] <- p_Clouds_Fire <- 
  occu(~ Clouds + Fire ~ 1,
       gibb)

modList1[["p_Bamboo + Bare"]] <- p_Bamboo_Bare <- 
  occu(~ Bamboo + Bare ~ 1,
       gibb)

modList1[["p_Bamboo + Road"]] <- p_Bamboo_Road <- 
  occu(~ Bamboo + Road ~ 1,
       gibb)

modList1[["p_Bamboo + Temp"]] <- p_Bamboo_Temp <- 
  occu(~ Bamboo + Temp ~ 1,
       gibb)

modList1[["p_Bamboo + Fire"]] <- p_Bamboo_Fire <- 
  occu(~ Bamboo + Fire ~ 1,
       gibb)

modList1[["p_Bare + Road"]] <- p_Bare_Road <- 
  occu(~ Bare + Road ~ 1,
       gibb)

modList1[["p_Bare + TRI"]] <- p_Bare_TRI <- 
  occu(~ Bare + TRI ~ 1,
       gibb)

modList1[["p_Bare + Temp"]] <- p_Bare_Temp <- 
  occu(~ Bare + Temp ~ 1,
       gibb)

modList1[["p_Road + TRI"]] <- p_Road_TRI <- 
  occu(~ Road + TRI ~ 1,
       gibb)

modList1[["p_Road + Temp"]] <- p_Road_Temp <- 
  occu(~ Road + Temp ~ 1,
       gibb)

modList1[["p_Road + Fire"]] <- p_Road_Fire <- 
  occu(~ Road + Fire ~ 1,
       gibb)

modList1[["p_River + Temp"]] <- p_River_Temp <- 
  occu(~ River + Temp ~ 1,
       gibb)

modList1[["p_River + Fire"]] <- p_River_Fire <- 
  occu(~ River + Fire ~ 1,
       gibb)

modList1[["p_TRI + Temp"]] <- p_TRI_Temp <- 
  occu(~ TRI + Temp ~ 1,
       gibb)

modList1[["p_TRI + Fire"]] <- p_TRI_Fire <- 
  occu(~ TRI + Fire ~ 1,
       gibb)

modList1[["p_Temp + Fire"]] <- p_Temp_Fire <- 
  occu(~ Temp + Fire ~ 1,
       gibb)

modList1[["p_Clouds + Bamboo + TRI"]] <- p_Clouds_Bamboo_TRI <- 
  occu(~ Clouds + Bamboo + TRI ~ 1,
       gibb)

aictab(modList1)

summary(p_Clouds_Bamboo_TRI) # Better detection with clouds and less with percent bamboo (bamboo is negatively correlated with forest)

summary(p_TRI) # Reduced detection with greater topographical roughness but not quite significant

summary(p_Clouds_Bamboo)

summary(p_Road_TRI) # Improved detection further from road but also not significant

summary(p_Clouds_TRI) # neither covariate significant

#Clouds, percent bamboo, and TRI are the three covariates significantly associated with (p), and modeled together are the best predictors of detection. Percent bamboo and TRI are negatively correlated and cloud positively.

##########Occupancy and covariates###################

modList2 <- list() 

modList2[["constant_psi"]] <- constant_psi <- 
  occu(~ Clouds + Bamboo + TRI ~ 1,
       gibb)

modList2[["psi_HUI"]] <- psi_HUI <- 
  occu(~ Clouds + Bamboo + TRI ~ HUI,
       gibb)

modList2[["psi_Bamboo"]] <- psi_Bamboo <- 
  occu(~ Clouds + Bamboo + TRI ~ Bamboo,
       gibb)

modList2[["psi_Bare"]] <- psi_Bare <- 
  occu(~ Clouds + Bamboo + TRI ~ Bare,
       gibb)

modList2[["psi_Road"]] <- psi_Road <- 
  occu(~ Clouds + Bamboo + TRI ~ Road,
       gibb)

modList2[["psi_River"]] <- psi_River <- 
  occu(~ Clouds + Bamboo + TRI ~ River,
       gibb)

modList2[["psi_TRI"]] <- psi_TRI <- 
  occu(~ Clouds + Bamboo + TRI ~ TRI,
       gibb)

modList2[["psi_Fire"]] <- psi_Fire <- 
  occu(~ Clouds + Bamboo + TRI ~ Fire,
       gibb)

modList2[["psi_HUI + Bamboo"]] <- psi_HUI_Bamboo <- 
  occu(~ Clouds + Bamboo + TRI ~ HUI + Bamboo,
       gibb)

modList2[["psi_HUI + Bare"]] <- psi_HUI_Bare <- 
  occu(~ Clouds + Bamboo + TRI ~ HUI + Bare,
       gibb)

modList2[["psi_HUI + Road"]] <- psi_HUI_Road <- 
  occu(~ Clouds + Bamboo + TRI ~ HUI + Road,
       gibb)

modList2[["psi_HUI + River"]] <- psi_HUI_River <- 
  occu(~ Clouds + Bamboo + TRI ~ HUI + River,
       gibb)

modList2[["psi_HUI + TRI"]] <- psi_HUI_TRI <- 
  occu(~ Clouds + Bamboo + TRI ~ HUI + TRI,
       gibb)

modList2[["psi_HUI + Fire"]] <- psi_HUI_Fire <- 
  occu(~ Clouds + Bamboo + TRI ~ HUI + Fire,
       gibb)

modList2[["psi_Bamboo + Bare"]] <- psi_Bamboo_Bare <- 
  occu(~ Clouds + Bamboo + TRI ~ Bamboo + Bare,
       gibb)

modList2[["psi_Bamboo + Road"]] <- psi_Bamboo_Road <- 
  occu(~ Clouds + Bamboo + TRI ~ Bamboo + Road,
       gibb)

modList2[["psi_Bamboo + River"]] <- psi_Bamboo_River <- 
  occu(~ Clouds + Bamboo + TRI ~ Bamboo + River,
       gibb)

modList2[["psi_Bamboo + Fire"]] <- psi_Bamboo_Fire <- 
  occu(~ Clouds + Bamboo + TRI ~ Bamboo + Fire,
       gibb)

modList2[["psi_Bare + Road"]] <- psi_Bare_Road <- 
  occu(~ Clouds + Bamboo + TRI ~ Bare + Road,
       gibb)

modList2[["psi_Bare + TRI"]] <- psi_Bare_TRI <- 
  occu(~ Clouds + Bamboo + TRI ~ Bare + TRI,
       gibb)

modList2[["psi_Road + River"]] <- psi_Road_River <- 
  occu(~ Clouds + Bamboo + TRI ~ Road + River,
       gibb)

modList2[["psi_Road + TRI"]] <- psi_Road_TRI <- 
  occu(~ Clouds + Bamboo + TRI ~ Road + TRI,
       gibb)

modList2[["psi_Road + Fire"]] <- psi_Road_Fire <- 
  occu(~ Clouds + Bamboo + TRI ~ Road + Fire,
       gibb)

modList2[["psi_River + Fire"]] <- psi_River_Fire <- 
  occu(~ Clouds + Bamboo + TRI ~ River + Fire,
       gibb)

modList2[["psi_TRI + Fire"]] <- psi_TRI_Fire <- 
  occu(~ Clouds + Bamboo + TRI ~ TRI + Fire,
       gibb)

aictab(modList2)

summary(psi_HUI_Road) # HUI is not significantly correlated but distance from road is

summary(psi_HUI_Bare) # In this model HUI is significant but bare land is not

summary(psi_Bare_Road) # In this model Bare is not significant while road is

summary(psi_Road) # Same positive correlation with a sig p value

#Add model for including all these covariates

modList2[["psi_HUI + Road + Bare"]] <- psi_HUI_Road_Bare <- 
  occu(~ Clouds + Bamboo + TRI ~ HUI + Road + Bare,
       gibb)

aictab(modList2)

summary(psi_HUI_Road_Bare) 

########## Model Diagnosis ###############

#######################################

# Mean of the residuals is very close to 0 - good
mean(residuals(psi_HUI_Road_Bare))

# Plot deviance residuals against fitted values
deviance_resid <- residuals(psi_HUI_Road_Bare, type = "deviance")

plot(fitted(psi_HUI_Road_Bare), deviance_resid, 
     xlab = "Fitted values", ylab = "Deviance Residuals",
     main = "Goodness-of-Fit Test Plot")

abline(h = 0, col = "red", lty = 2)

lines(lowess(residuals(psi_HUI_Road_Bare) ~  fitted(psi_HUI_Road_Bare)), 
      col = "red")

####These results look good, trend line stays near the ab line


##########Occupancy and Detection probabilities from HUI_Road_Bare#########

#### Extract predicted occupancy probabilities (psi)from the top model
psi_predict <- predict(psi_HUI_Road_Bare, type = "state")

#### Extract predicted detection probabilities (p)
p_predict <- predict(psi_HUI_Road_Bare, type = "det")

# Calculate average psi and p  and SE and others values
##psi()
avg_psi <- mean(psi_predict$Predicted)
avg_psi_SE <- mean(psi_predict$SE)
avg_psi_lower <- mean(psi_predict$lower)
avg_psi_upper <- mean(psi_predict$upper)

###p()
avg_p <- mean(p_predict$Predicted)
avg_p_SE <- mean(psi_predict$SE)
avg_p_lower <- mean(psi_predict$lower)
avg_p_upper <- mean(psi_predict$upper)

######show results
psi_avg <- c(round(avg_psi, 3), round(avg_psi_SE, 3), round(avg_psi_lower, 3), round(avg_psi_upper, 3))
names(psi_avg) <- c("psi", "SE", "Lower", "Upper")
psi_avg

p_avg <- c(round(avg_p, 3), round(avg_p_SE, 3), round(avg_p_lower, 3), round(avg_p_upper, 3))
names(p_avg) <- c("p", "SE", "Lower", "Upper")
p_avg

#Plotting predictors

#HUI

predict_HUI <- cbind(predict(psi_HUI_Road_Bare,newdata = data.frame(HUI = seq(min(data$HUI, na.rm = TRUE), max(data$HUI,na.rm = TRUE),by = 0.01), Road = mean(data$Road), Bare = mean(data$Bare)), type = "state"), data.frame(HUI = seq(min(data$HUI, na.rm = TRUE),max(data$HUI, na.rm = TRUE), by = 0.01), Road = mean(data$Road), Bare = mean(data$Bare)))


ggplot(data = predict_HUI, aes(x = HUI, y = Predicted)) +
  geom_ribbon(aes(ymin = lower, ymax = upper), fill = "grey") +
  stat_smooth(method = "loess", col = "black", se = FALSE) +
  labs(x = "Human Use Index (scaled values)", y = "Predicted Occupancy") +
  theme_classic()

#Distance from Road

predict_Road <- cbind(predict(psi_HUI_Road_Bare,newdata = data.frame(Road = seq(min(data$Road, na.rm = TRUE), max(data$Road,na.rm = TRUE),by = 0.01), HUI = mean(data$HUI), Bare = mean(data$Bare)), type = "state"), data.frame(Road = seq(min(data$Road, na.rm = TRUE),max(data$Road, na.rm = TRUE), by = 0.01), HUI = mean(data$HUI), Bare = mean(data$Bare)))

ggplot(data = predict_Road, aes(x = Road, y = Predicted)) +
  geom_ribbon(aes(ymin = lower, ymax = upper), fill = "grey") +
  stat_smooth(method = "loess", col = "black", se = FALSE) +
  labs(x = "Distance from nearest Road (scaled values)", y = "Predicted Occupancy") +
  theme_classic()

#Percent Bare Land

predict_Bare <- cbind(predict(psi_HUI_Road_Bare,newdata = data.frame(Bare = seq(min(data$Bare, na.rm = TRUE), max(data$Bare,na.rm = TRUE),by = 0.01), HUI = mean(data$HUI), Road = mean(data$Road)), type = "state"), data.frame(Bare = seq(min(data$Bare, na.rm = TRUE),max(data$Bare, na.rm = TRUE), by = 0.01), HUI = mean(data$HUI), Road = mean(data$Road)))

ggplot(data = predict_Bare, aes(x = Bare, y = Predicted)) +
  geom_ribbon(aes(ymin = lower, ymax = upper), fill = "grey") +
  stat_smooth(method = "loess", col = "black", se = FALSE) +
  labs(x = "Percent of Non-forested Cover (scaled values)", y = "Predicted Occupancy") +
  theme_classic()
