# Supplementary material for: Assessing the Drivers of Distribution for a Cryptic Species Over a Large and Rugged Landscape: Occupancy Modeling of the Critically Endangered Northern White‐Cheeked Gibbon
Source: Ecol Evol. 2026 Jan 22;16(1):e72957. doi: 10.1002/ece3.72957 (PMC12827056; doi:10.1002/ece3.72957)
Supplement: Supplementary file 1 — Data S1: ece372957‐sup‐0001‐supinfo.zip. [file ECE3-16-e72957-s001.zip › NEPL_Gibbons_Detection_History_n_Covariates(3).csv]

Name	X	Y		Day 1	Day 2	Day 3	Day 4		Fire	Forest	Bamboo	Bare	Village	Road	River	Elevation	TRI	Temp	Clouds	Rain	Fog	HUI
NE01	350682	2286176		0	0	0	0		2	71.83591309	24.53811706	3.625969844	8781.862274	8323.817307	3616.234585	1090.846218	0.357050002	10.975	2	0	1.5	6.663925572
NE02	353031	2283163		1	0	0	0		0	48.1247377	51.66337803	0.211884278	10075.39613	9299.67244	1471.766039	932.7715075	0.312988609	13.75	1	0	0.75	14.65513893
NE03	358933	2282909		0	0	0	0		0	71.17290166	28.39941121	0.427687126	12608.87154	10613.60901	3302.73584	968.8821838	0.356372267	14.275	1.5	0.25	1
NE04	366229	2283024		1	0	0	0		4	84.8652033	13.47882744	1.655969252	6430.727757	5990.406609	3912.106606	1054.141579	0.349467725	18.325	1.5	0	0.5
NE05	349771	2279244		1	0	0	0		0	49.34223576	50.54982728	0.107936959	6212.330193	5237.404011	863.1922703	865.2235645	0.302540362	13.25	2	0	1.75	0
NE06	356861	2279290		1	1	1	1		0	34.70551257	64.82136573	0.473121708	12852.31406	11715.13446	590.3459373	686.3974645	0.277203351	14.575	2	0	1.25	19.93418976
NE07	362385	2279546		1	0	1	1		1	69.33859827	30.59590227	0.065499457	9950.435394	9768.146698	5266.606243	1028.967536	0.301692724	17.225	1.75	0.25	0.5
NE08	352784	2276100		1	0	1	1		0	50.03621742	47.5024731	2.461309482	10209.88686	8655.453659	1274.4191	770.443715	0.2666803	15.375	2	0	0.75	3.631187741
NE09	366625	2275464		1	0	0	0		9	86.2474545	11.58085258	2.171692917	8792.191502	8660.698761	5922.742409	1095.32538	0.337835819	15.275	0.25	0.25	1.5
NE10	339245	2272659		0	0	0	0		18	82.89873837	11.02945541	6.071806214	7135.463937	6713.400742	3781.423393	1306.005176	0.399197936	15.5	0.5	0	1.25
NE11	346408	2272585		0	0	0	0		5	80.15276201	13.2054269	6.641811088	7364.562038	5527.825459	5890.184631	1000.404114	0.262365758	9.55	1	0	0.75	0
NE12	360297	2273230		1	1	1	1		1	59.456994	40.543006	0	7615.949271	7145.964823	724.3795882	678.0937312	0.27207163	16.275	1.25	0	0	4.766524886
NE13	352710	2270254		0	1	1	1		2	86.53570998	13.46429002	0	9982.305717	8731.681168	6254.022324	924.4728957	0.290558577	18	0.75	0.5	0.5	6.14631021
NE14	355418	2264701		1	1	1	1		6	90.86816368	9.13183632	0	5826.33873	5585.443448	4595.04698	982.2833207	0.358308852	17.1	1.25	0	0
NE15	360325	2262048		1	1	1	1		14	35.22309142	63.75526262	1.021645965	3729.309319	2662.863228	1697.263489	727.7314212	0.275189668	18.55	2	0	1.75	7.056630163
NH01	308963	2259063		0	1	1	1		0	96.9930047	1.995416211	1.011579085	13284.86468	8975.153152	1688.926663	1139.727155	0.297883362	17.725	1.25	0.25	0.25	3.007558687
NH02	306761	2256180		0	0	0	0		0	93.22298201	6.450949602	0.326068384	8847.004303	4449.901971	882.4298902	848.2329532	0.259560287	11.925	0.5	0	0.25	9.701821313
NH03	316518	2255250		0	0	0	0		7	78.35185782	13.0543358	8.593806382	12975.48686	9599.982819	4141.542202	1391.710611	0.342145771	14.85	1.75	0	2	4.192038148
NH04	309673	2252181		0	0	0	0		4	98.08741639	1.347821411	0.564762195	11032.15043	7776.015816	1288.958569	1195.127184	0.239413902	6.95	2	0	1	6.89255531
NH05	322771	2252075		0	0	0	0		2	96.11756581	3.722843156	0.159591029	8354.533157	4777.868813	612.9786592	1106.397708	0.301816165	12.375	0.75	0	1	12.95467939
NH06	306425	2248659		0	0	0	0		0	100	0	0	7490.083755	6234.236016	1557.322126	1025.311198	0.296849459	14.15	0.5	0	0.25	5.462779983
NH07	316055	2248275		0	0	0	0		5	65.6386216	28.78668354	5.574694862	13552.17073	11807.15878	4615.772186	1431.283039	0.306456238	14.1	0.5	0	0.5	8.281788345
NH08	325738	2248743		1	1	0	1		1	91.88536366	7.911153175	0.203483164	4051.183802	2929.798391	2251.739556	1251.377967	0.366972417	12.25	0.5	0	1.5	7.464316771
NH09	309293	2245194		0	0	0	0		3	95.72942087	1.380902779	2.889676347	9952.279122	9358.079224	2983.018628	1500.35558	0.299919635	20.5	0	0	0	5.538942336
NH10	322883	2244957		1	1	0	0		11	83.79303337	14.99522666	1.21173997	6709.603615	5794.874756	3762.408783	1488.833663	0.323309213	15.5	0.5	0	1	3.168935307
NH11	312326	2242417		0	0	1	1		0	99.87538436	0	0.12461564	9374.470686	6833.043198	4882.758293	1711.228873	0.29424119	17.175	0.25	0	0.25	2.268958237
NH12	319882	2238364		1	1	1	1		0	97.73453525	2.265464747	0	9326.704536	5115.754333	691.936903	1049.121295	0.241338328	20.575	0.75	0	0.5	2.584364026
NH13	308910	2236436		0	1	1	1		1	96.65138554	2.734798547	0.613815911	3426.467662	1229.600365	2799.956841	1120.805015	0.293747514	21.825	0.75	0	1.25	6.244452324
NH14	319585	2236169		1	1	1	0		0	98.63820439	1.361795606	0	6926.243736	2021.830795	668.8515873	1028.306822	0.243809119	18.625	0.5	0	0.5	1.943493361
NH15	325553	2236694		0	1	1	0		8	97.77463107	2.141755333	0.083613594	6581.278969	5235.074844	1289.278652	1365.724029	0.311946869	16.85	0.25	0.25	0.75	10.03761904
NN01	336610	2255482		0	0	0	0		8	55.90361994	13.95642693	30.13995313	6820.594012	3736.078812	3184.609283	1253.999437	0.226005867	9.65	1.5	0.5	1.75	12.80451159
NN02	332222	2251972		0	0	0	0		3	61.00927854	21.09930749	17.89141396	5985.744919	1910.810998	1776.990753	1026.117809	0.190285131	11.2	1.5	0	1.75	7.295954509
NN03	342282	2251717		1	1	1	1		1	76.67328727	21.02763517	2.299077556	13964.94	7880.15522	925.0035119	1107.83874	0.307288378	13.375	2	0	1.75	6.428364123
NN04	349223	2253154		0	0	0	0		0	68.7275269	31.2724731	0	14755.53886	4398.901978	433.2628431	949.946073	0.259583354	13.65	1.75	0	0.5	12.10207737
NN05	336356	2249871		0	0	0	0		1	48.93844588	17.31406933	33.74748479	7218.067592	6109.103279	3615.488514	992.4914815	0.287077248	13.45	1.75	0	2	7.381632251
NN06	345947	2249589		1	1	1	1		0	92.5312114	7.468788601	0	16512.61716	8930.479324	1849.28138	1084.078595	0.284521908	13.1	1.5	0	1	2.161633286
NN07	353683	2249320		0	0	0	1		1	65.93998357	34.06001643	0	13113.10643	5391.92944	1792.357725	1029.555261	0.349595696	11.45	0.75	0	2	3.681909527
NN08	342536	2246987		1	1	0	1		0	85.07655468	14.92344532	0	11990.32446	11447.40271	657.2701473	962.8945419	0.293159664	13.96666667	1	0.666666667	0.666666667	12.07933417
NN09	350015	2243345		0	0	0	0		1	75.39044876	24.60955124	0	16539.9397	12559.59756	670.8758087	842.7365183	0.243204594	14.55	2	0.5	1.75	4.536431274
NN10	355811	2243264		1	1	1	0		0	70.09608111	29.90391889	0	14835.51972	9677.12648	3511.860882	928.9811606	0.33946985	14.525	2	0	0
NN11	339009	2238714		0	0	0	0		6	57.20820149	18.39530551	24.396493	5977.419106	4880.152974	5331.147198	1326.490202	0.341146708	16.25	1.25	0	2	12.0858926
NN12	352184	2239738		1	1	0	1		3	75.65317704	24.34682296	0	16010.73053	13605.24912	726.2371106	811.0427135	0.275959045	13.925	2	0	1	7.361218759
NN13	346277	2236764		1	1	1	1		4	80.4574254	19.5425746	0	12655.30305	10509.88698	5948.539951	940.063079	0.265645742	17	1.5	0	1.5	3.257389522
NN14	339445	2232741		0	0	1	1		11	62.94154825	12.86679576	24.19165599	7173.188309	4598.071239	5745.954674	1476.159387	0.307657868	16.275	1.5	0	0.75	2.986323958
NN15	353400	2231889		0	0	0	0		0	81.71944453	18.28055547	0	13681.88583	11293.77457	1965.736578	802.4611106	0.32531476	13.55	0.5	0	0.75	5.329924645
NN16	350031	2228058		0	0	0	0		0	91.78073874	8.219261262	0	10900.66476	7375.60424	5148.931393	888.9663903	0.269865334	12.625	1.5	0	1	14.10405947
NN17	346408	2226568		0	0	0	0		4	82.37506094	12.01719891	5.60774015	7173.188309	4412.19471	2677.245748	1194.22341	0.316993177	15	1.5	0	1	13.63427739
NN18	352370	2224805		0	0	0	0		0	98.34881263	1.651187374	0	7701.36087	5411.416206	3456.16283	952.412995	0.365059495	14.6	0	0	0.75	11.54342965
NX01	319115	2292742		0	0	0	0		1	78.94591397	17.92337887	3.130707163	12509.59253	9029.714668	6084.783035	1197.810167	0.342158318	5.55	0	0	1.75	16.78322617
NX02	317666	2288630		0	0	0	0		9	62.73944415	36.66317843	0.597377423	13254.31921	11313.14502	1794.546878	1022.317415	0.214892924	12.425	0	0	0.75	11.36206278
NX03	322543	2285387		0	0	0	0		12	56.96312005	40.17732368	2.859556276	11722.19325	9942.474533	4881.359844	1219.415352	0.259498388	11.325	0.5	0	0	0
NX04	303529	2282339		0	0	0	0		0	88.92425644	10.44522143	0.630522127	4668.565636	3481.824638	2491.840685	1018.281362	0.385251582	12.525	1.25	0.5	0.5	7.935528592
NX05	309351	2282307		1	1	1	1		0	76.51983697	22.73565226	0.744510768	10490.09406	9619.823639	2434.402569	1189.813002	0.383320063	14.225	0.75	0.25	0.5	6.852531847
NX06	316655	2282508		1	0	0	1		9	78.19086208	16.57625364	5.23288428	13693.5258	10449.59415	774.3871613	1171.582467	0.319918007	12.475	1.5	0.75	1.25	5.694448626
NX07	305404	2276036		1	1	1	1		2	99.35138327	0.648616725	0	9732.210785	9605.14837	1673.480606	1217.663496	0.34649387	9.375	0.5	0	0.25	12.69755276
NX08	316109	2276498		1	1	1	1		12	100	0	0	9602.878593	6050.055649	2333.701534	1308.336065	0.325798661	9.815	1.75	0	1	3.239099769
NX09	299240	2272316		0	0	0	0		0	59.57616262	40.4197591	0.004078278	4998.611367	4089.691216	1833.416137	739.7743938	0.250331193	14.65	0.25	0	1.25	27.36529392
NX10	318892	2273132		0	0	0	0		8	71.02625826	26.82180324	2.151938499	5421.3078	2648.352912	787.6271453	981.0909678	0.27080518	15.25	0	0	0.25	4.482986435
NX11	303125	2268863		1	0	1	1		0	94.60031357	2.501607911	2.898078521	7608.84568	7202.163826	2799.220816	1149.685027	0.337877989	13.025	0.75	0	1.25	10.57823958
NX12	319712	2269647		0	0	0	0		2	86.75531976	12.82287697	0.421803268	5834.825024	3961.306709	1691.59679	1075.309707	0.368998766	12.1	1.25	0	0.5	9.469672431
NX13	308971	2265514		1	1	1	1		6	89.18550784	0.333541133	10.48095103	14075.89024	11154.86038	2319.027821	1393.810369	0.322123647	15.85	1	0	1.75	1.708442601
NX14	303020	2262492		0	0	0	0		0	97.58004437	2.419956153	0	9102.384758	5311.376999	4412.852882	1219.826206	0.316828698	19.675	0.75	0	0.75	4.709530771
NX15	316538	2262248		0	0	0	0		0	99.23753853	0.689886646	0.072574826	10844.64005	5310.461269	2785.019521	1191.766748	0.3313151	17.625	2	0	2	10.10690558
NX16	323095	2259705		0	0	0	0		2	77.38313402	17.2611641	5.355701875	5444.130051	2808.842976	704.9506793	1028.70231	0.308705509	15.05	0.75	0	1	5.535123684
PK01	315918	2232732		0	0	0	0		2	92.54133374	1.443618039	6.015048225	3741.813519	349.722518	1478.172315	1179.660269	0.293615371	16.425	0	0	0	6.814794117
PK02	310218	2228811		0	0	0	0		4	86.33099514	2.299999696	11.36900516	4108.372968	1573.769686	1957.634299	1063.899848	0.273434877	12	1.25	0	1.5	6.14393155
PK03	312545	2225559		0	0	0	0		0	100	0	0	6734.875343	3758.584339	4803.746414	1300.544698	0.372482449	7.9	0.75	0.25	1.5	3.987223077
PK04	302974	2222703		0	0	0	0		1	83.75634786	11.53501519	4.708636942	5174.551792	3879.079639	3608.569102	852.5304976	0.283509225	17.275	0	0	0.25	30.3053979
PK05	309926	2222509		0	0	0	0		0	91.50143365	4.532729045	3.965837308	10142.48317	6218.975548	7173.477932	1310.673286	0.26404956	9.725	1.75	0	1	0.621317648
PK06	306615	2219106		0	0	0	0		1	85.00329918	8.324007231	6.672693588	9838.200241	7956.544929	4471.461708	1163.36655	0.266050905	13.225	1.5	0	2	9.314981826
PK07	319563	2219267		0	0	0	0		3	85.66941447	14.25761188	0.072973665	6580.306236	2723.868892	1104.984689	932.0913775	0.288824886	21.325	0.25	0	0	12.24209754
PK08	312926	2215735		1	1	1	1		4	66.08797554	16.03326759	17.87875687	10833.69273	8021.752029	6697.563271	1166.246628	0.220185757	16.775	0.25	0	0.5	5.503776636
PK09	299847	2212852		0	0	0	0		0	70.17367707	28.20745867	1.618864261	5856.090961	4929.070665	619.2718453	716.0921686	0.22851117	25.625	0.5	0.25	0.25	36.79304231
PK10	306594	2213091		0	0	0	0		0	85.35948808	13.93756652	0.702945403	12277.70465	9785.975779	4655.663242	951.4516826	0.303252876	28.45	0.5	0	0.5	0
PK11	319366	2211794		0	0	0	0		12	85.41428862	13.23879422	1.346917156	3486.610151	2668.020399	2392.226892	940.9678772	0.312833965	16.475	1	0.25	0.5	10.01292749
PK12	309429	2209185		0	0	0	0		0	55.11479332	44.03156087	0.853645807	10985.77602	5666.112244	3691.530762	812.08082	0.287186354	23.7	0	0	0	8.798617119
PK13	295833	2206823		0	0	0	0		0	50.23011678	45.96031121	3.80957201	8241.721169	594.1040525	1111.0904	873.1413365	0.291193187	13.75	0.25	0	0	9.970152576
PK14	305753	2205379		0	0	0	0		3	75.40059131	20.49317417	4.106234514	9414.813057	4588.418833	3322.09499	1016.833868	0.330017209	12.8	0	0	0.25	4.303173274
PK15	312988	2205991		0	0	0	0		1	47.11794861	46.11666822	6.765383172	6578.474228	2867.462755	2320.993877	921.1761848	0.278669268	20.2	0.5	0.5	0.5	9.006723186
PK16	303973	2203208		0	0	0	0		9	56.6088866	6.500628827	36.89048458	8375.930504	2783.844189	2390.76495	1131.167628	0.286373883	14.525	0.25	0	2	0
